# Supplementary material for: Lack of Association between Serum Interleukin-23 and Interleukin-27 Levels and Disease Activity in Patients with Active Systemic Lupus Erythematosus
Source: J Clin Med. 2021 Oct 19;10(20):4788. doi: 10.3390/jcm10204788 (PMC8537777; doi:10.3390/jcm10204788)
Supplement: Supplementary file 1 [file jcm-10-04788-s001.zip]

Archive with 1 entries (1 files):
- jcm-1383743-supplementary.pdf
